# Supplementary material for: Thresholds in the Species–Area–Habitat Model: Evidence from the Bryophytes on Continental Islands
Source: Plants (Basel). 2023 Feb 13;12(4):837. doi: 10.3390/plants12040837 (PMC9962199; doi:10.3390/plants12040837)
Supplement: Supplementary file 1 [file plants-12-00837-s001.zip]

Archive with 16 entries (16 files):
- Figure S1. Threshold SAR models for the five bryophyte categories.jpg
- Figure S2. Threshold SHRs for five bryophyte categories.jpg
- Figure S3. Path coefficients of habitat against area relevant to bryophyte SRs.jpg
- Figure S4. Path coefficients of area against habitat relevant to bryophyte SR s.jpg
- Table S1 Environmental variables in 66 islands in the central and southern Zhejiang.pdf
- Table S10. The differences of the AICc values in SKRs minus those in SHRs.pdf
- Table S11. The differences of the adjusted r2 values in SKRs minus those in SHRs.pdf
- Table S12. the serial number and corresonding choros values of the islands with different categories of the bryophytes..xlsx
- Table S2. Description of 25 habitat types.xlsx
- Table S3 Relationships of accumulative species number with accumulative specimens.pdf
- Table S4. Distribution of habitat type in 66 islands of central and southern Zhejiang.xlsx
- Table S5. Occurrences of 236 bryophyte species in 66 islands in the central and southern Zhejiang.xlsx
- Table S6. Species richness of the five bryophyte categories in 66 islands.pdf
- Table S7. Difference of deviation values between small and large choros island groups.pdf
- Table S8. Parameters of threshold SAR models for five bryophyte categories.pdf
- Table S9. Parameters of threshold SHR models for five bryophyte groupings.pdf
