# Supplementary material for: Thresholds in the Species–Area–Habitat Model: Evidence from the Bryophytes on Continental Islands
Source: Plants (Basel). 2023 Feb 13;12(4):837. doi: 10.3390/plants12040837 (PMC9962199; doi:10.3390/plants12040837)
Supplement: Supplementary file 1 [file plants-12-00837-s001.zip › Table S12. the serial number and corresonding choros values of the islands with different categories of the bryophytes..xlsx]

## Sheet: Sheet1
Serial number of islands for total bryophytes, total mosses, acrocarpous mosses	choros (nh.km2)		no of islands for pleurocarpous mosses	choros (nh.km2)		no of islands for liverworts	choros (nh.km2)
1	0.16		1	0.16		1	0.63
2	0.18		2	0.18		2	0.9
3	0.21		3	0.21		3	1.13
4	0.32		4	0.32		4	1.44
5	0.45		5	0.63		5	2.07
6	0.63		6	0.9		6	2.1
7	0.7		7	1.02		7	7.36
8	0.84		8	1.12		8	7.56
9	0.88		9	1.13		9	7.98
10	0.9		10	1.3		10	8.16
11	1.02		11	1.43		11	8.45
12	1.12		12	1.44		12	8.64
13	1.13		13	2.07		13	8.82
14	1.3		14	2.1		14	9.185
15	1.36		15	3.51		15	10.53
16	1.43		16	3.52		16	10.98
17	1.44		17	3.52		17	11.34
18	1.792		18	4.4		18	11.62
19	2.07		19	6.63		19	14.56
20	2.1		20	7.36		20	18.18
21	2.79		21	7.56		21	18.72
22	3.51		22	7.98		22	28.8
23	3.52		23	8.16		23	37.57
24	3.52		24	8.45		24	41.94
25	4.4		25	8.68		25	43.92
26	6.63		26	8.82		26	53.68
27	7.36		27	9.185		27	63.7
28	7.56		28	10.53		28	75.65
29	7.98		29	10.98		29	92.556
30	8.16		30	11.34		30	97.9
31	8.45		31	11.62		31	123.64
32	8.64		32	14.56		32	128.11
33	8.68		33	15.6		33	156.64
34	8.82		34	18.18		34	168.08
35	9.185		35	18.72		35	278.08
36	10.53		36	19.95		36	687.7
37	10.98		37	19.98		37	690.48
38	11.34		38	28.8		38	4613.75
39	11.62		39	34.95
40	14.56		40	37.57
41	15.6		41	38.34
42	18.18		42	40.92
43	18.72		43	41.94
44	19.95		44	43.92
45	19.98		45	53.68
46	28.8		46	63.7
47	34.95		47	75.65
48	37.57		48	92.556
49	38.34		49	97.9
50	40.92		50	123.64
51	41.94		51	128.11
52	43.92		52	156.64
53	53.68		53	168.08
54	63.7		54	224.312
55	75.65		55	278.08
56	92.556		56	687.7
57	97.9		57	690.48
58	123.64		58	4613.75
59	128.11
60	156.64
61	168.08
62	224.312
63	278.08
64	687.7
65	690.48
66	4613.75
