# Supplementary material for: Thresholds in the Species–Area–Habitat Model: Evidence from the Bryophytes on Continental Islands
Source: Plants (Basel). 2023 Feb 13;12(4):837. doi: 10.3390/plants12040837 (PMC9962199; doi:10.3390/plants12040837)
Supplement: Supplementary file 1 [file plants-12-00837-s001.zip › Table S2. Description of 25 habitat types.xlsx]

## Sheet: Sheet3
Table S2. Descriptions of 25 habitat types
Habitat type	Description
Abandoned buildings	A patch with abandoned buildings or building relic.
Abandoned vegetable fields	A patch once planted vegetables, with an area larger than 50 m2.
bridges connected	Bridges connected with the mainland or other islands
Cemetery	A patch with a burial ground, often building with cement or stones.
Cottages and buildings in use	Cottages or a patch with at least one building still used by local residents, in village or in town.
Cropland	A patch for planting rice, wheat or rape, with an area larger than 500 m2.
Ditch and pond	A patch with small pond or artificial ditch in flatlands
Flower bed and flowerpots	A patch containing a flower bed with an area larger than 25 m2, or any flowerpot (with a upper diameter larger than 20 cm) in use.
High broad-leaved forest	A patch with an area larger than 100 m2, and containing broad-leaved trees whose diameter was all larger than 20 cm.
High coniferous forest	A patch with an area larger than 100 m2, and containing coniferous trees whose diameter was all larger than 20 cm.
High herbosa	A patch with an area larger than 25 m2, and containing grasses with a mean height higher than 30 cm.
Low broad-leaved forest	A patch with an area larger than 100 m2, and containing more than five broad-leaved trees whose diameter (at a height of 1.5 m above the ground) was all smaller than 10 cm.
Low coniferous forest	A patch with an area larger than 100 m2, and containing coniferous trees whose diameter was all smaller than 10 cm.
Low herbosa	A patch with an area larger than 25 m2, and containing grasses with a mean height lower than 30 cm.
Middle broad-leaved forest	A patch with an area larger than 100 m2, and containing more than five broad-leaved trees whose diameter varied from 10 cm to 20 cm.
Middle coniferous forest	A patch with an area larger than 100 m2, and containing coniferous trees whose diameter varied from 10 cm to 20 cm.
Mountain stream or ravine	A section of ditch in mountain.
Nursery and orchard	A patch for planting fruit trees or cultivating saplings, with an area larger than 500 m2
Shrub	A patch with an area larger than 100 m2, and containing shrubs.
Soil road in open environments	A section sunny road with soil substrate for human walk in open environments.
Soil road under forests	A section shady road with soil substrate for walking or with walking trace under forests
Stone step	A step road building with stones, often in residential area.
Transportation station	Dock for fishing boats and passenger ships, or bus tops.
Vegetable field	A patch for planting vegetables, with an area larger than 100 m2.
Vehicle road	A section road with stone or cement substrate for vehicle travel.
