# Supplementary material for: Thresholds in the Species–Area–Habitat Model: Evidence from the Bryophytes on Continental Islands
Source: Plants (Basel). 2023 Feb 13;12(4):837. doi: 10.3390/plants12040837 (PMC9962199; doi:10.3390/plants12040837)
Supplement: Supplementary file 1 [file plants-12-00837-s001.zip › Table S4. Distribution of habitat type in 66 islands of central and southern Zhejiang.xlsx]

## Sheet: Habitat type absence - presnece
no	island	Lontidue (º)	Latitude (º)	Abandoned buildings	Abandoned vegetable fields	bridge connected	Cemetery	Cottage and building in use	Cropland	Ditch and pond	Flower bed and flowerpots	High broad-leaved forest	High coniferous forest	High herbosa	low broad-leaved forest	low coniferous forest	Low herbosa	Middle broad-leaved forest	Middle coniferous forest	Mountain stream or ravine	Nursery and orchard	Shrub	Soil road in open environments	Soil road under forests	Stone step	Transportation station	Vegetative field	vehicle road	Number of habitat type
1	Queeraodao	121.853	28.7944	1	1	0	1	0	0	0	0	1	1	1	1	1	1	1	1	0	0	1	1	1	0	0	0	0	14
2	Shitandao	121.818	28.7635	0	0	0	0	0	0	0	0	0	1	1	1	1	1	1	1	0	0	1	0	0	0	0	0	0	8
3	Changyu	121.886	28.7574	0	0	0	0	0	0	0	0	0	1	1	1	1	1	1	1	0	0	1	1	0	0	0	0	0	9
4	Tianaodao	121.857	28.7395	1	1	0	1	1	0	0	0	0	1	1	1	1	1	1	1	0	1	1	1	0	1	1	1	0	17
5	Dongjidao	121.923	28.7166	1	1	0	1	1	0	0	0	0	0	1	1	1	1	1	1	1	0	1	1	0	0	1	1	0	15
6	Dongjishanxiaodao	121.918	28.7058	0	1	0	0	0	0	0	0	0	1	1	1	1	1	1	1	0	0	1	1	0	0	0	0	0	10
7	Banbianyu	121.861	28.7045	0	0	0	0	0	0	0	0	0	0	1	0	1	1	0	0	0	0	1	0	0	0	0	0	0	4
8	Xiaodongjidao	121.911	28.7	0	0	1	0	0	0	0	0	0	0	1	1	1	1	0	1	0	0	1	0	0	0	0	0	0	7
9	Toumendao	121.785	28.6889	1	1	1	1	0	0	0	0	1	1	1	1	1	1	1	1	1	0	1	1	1	0	1	0	1	18
10	Yijiangshandao	121.809	28.6078	0	1	0	1	1	0	0	0	0	0	1	1	1	1	1	1	1	0	1	1	1	1	1	1	0	16
11	Sanshantoudao	121.598	28.5622	1	1	1	0	0	0	0	0	0	0	1	1	1	1	0	1	0	0	1	1	0	0	0	0	1	11
12	Xiajutou	121.598	28.5513	0	0	1	0	0	0	0	0	0	0	1	1	1	1	0	1	0	0	1	0	0	0	0	0	1	8
13	Chaoyanhoushan	121.616	28.5209	1	1	1	1	1	0	1	1	1	1	1	1	1	1	1	1	1	1	1	1	1	1	0	1	1	23
14	Maohoushan	121.888	28.5128	1	0	1	0	0	0	0	0	0	0	1	1	1	1	0	1	0	0	1	1	0	0	0	0	0	9
15	Zhangshutou	121.609	28.4963	0	0	1	1	1	0	0	1	0	0	1	1	1	1	1	1	0	0	1	1	0	0	1	1	1	15
16	Shangdachendao	121.895	28.4929	1	1	0	1	1	0	1	1	1	1	1	1	1	1	1	1	1	0	1	1	1	1	1	1	1	22
17	Baiguoshandao	121.624	28.4858	1	1	1	0	1	0	1	0	0	1	1	1	1	1	1	1	1	0	1	1	0	0	0	1	1	17
18	Huangjiaodao	121.652	28.4692	1	1	1	1	0	0	1	0	0	0	1	1	1	1	1	1	1	0	1	1	1	1	0	1	1	18
19	Zhongaodao	121.628	28.4614	1	0	1	0	0	0	0	0	0	0	1	1	1	1	1	1	0	0	1	1	0	0	0	1	1	12
20	Xiadachengdao	121.895	28.446	0	1	0	1	1	0	1	1	1	1	1	1	1	1	1	1	0	1	1	1	0	1	1	1	1	20
21	Beigangdao	121.651	28.4315	0	1	0	1	1	0	0	1	0	1	1	1	1	1	1	1	0	0	1	1	1	1	1	1	1	18
22	Nangangshan	121.66	28.4224	0	0	0	1	1	0	1	1	0	1	1	1	1	1	1	1	0	0	1	1	1	1	1	1	1	18
23	Tongmendao	121.676	28.4126	1	1	1	1	1	0	1	1	0	1	1	1	1	1	1	1	0	0	1	1	0	0	1	1	1	19
24	Hengmencundao	121.662	28.4103	0	1	1	1	1	0	1	0	0	0	1	1	1	1	1	1	0	0	1	1	1	1	1	1	1	18
25	Nanshahuodao	121.682	28.3765	1	1	1	1	1	0	0	0	0	0	1	1	1	1	1	1	0	1	1	1	1	0	0	1	0	16
26	Zhidashandao	121.648	28.3592	1	1	0	1	0	0	0	0	1	1	1	1	1	1	1	1	0	0	1	1	1	0	0	0	0	14
27	Gaoshadao	121.66	28.3031	0	1	0	0	1	0	0	0	0	0	1	1	1	1	1	1	0	0	1	1	0	0	1	1	0	12
28	Gehaishandao	121.647	28.2994	1	1	0	1	1	0	0	1	0	0	1	1	1	1	1	1	0	0	1	1	0	1	1	1	0	16
29	Latoushandao	121.657	28.2939	0	1	0	1	1	0	0	0	1	1	1	1	1	1	1	1	1	0	1	1	1	1	0	1	0	17
30	Niushandao	121.679	28.2835	0	0	0	0	0	0	0	0	0	1	1	1	1	1	1	1	0	0	1	0	0	0	0	0	0	8
31	Beidouyu	121.694	28.2735	0	0	0	0	0	0	0	0	0	0	1	1	1	1	1	0	0	0	1	1	0	0	0	0	0	7
32	Luoyu	121.732	28.2706	0	0	0	0	0	0	0	0	0	0	1	1	1	1	0	0	0	0	1	0	0	1	0	0	0	6
33	Waidiaobangdao	121.692	28.2694	0	0	0	0	0	0	0	0	0	0	1	1	1	1	1	1	1	0	1	1	0	0	0	0	0	9
34	Dawuyu	121.64	28.2542	0	0	0	0	0	0	0	0	0	0	1	1	1	1	1	1	0	0	1	1	0	1	0	0	0	9
35	Sansuandao	121.634	28.2306	1	1	0	0	1	0	0	1	0	0	1	1	1	1	1	1	0	0	1	1	0	0	1	1	0	14
36	Ersuandao	121.647	28.2224	1	1	0	0	1	0	1	0	0	0	1	1	1	1	1	1	0	0	1	1	0	0	0	1	0	13
37	Yisuandao	121.662	28.2145	0	0	0	0	1	0	0	0	0	0	1	1	1	1	0	0	0	0	1	0	0	1	0	0	0	7
38	Yangyu	121.393	28.127	1	0	0	1	1	0	0	0	0	1	1	1	1	1	1	1	0	0	1	1	0	0	1	1	0	14
39	Yuhuandao	121.2	28.1142	1	1	1	1	1	1	1	1	1	1	1	1	1	1	1	1	1	1	1	1	1	1	1	1	1	25
40	jishandao	121.357	28.0982	0	0	0	1	1	0	0	1	0	1	1	1	1	1	1	1	0	1	1	1	0	1	1	1	1	17
41	Xiaoludao	121.402	28.097	1	0	1	0	0	0	0	0	1	1	1	1	1	1	1	1	0	0	1	1	1	0	1	0	0	14
42	Pishandao	121.508	28.0913	1	1	0	1	1	0	0	0	1	1	1	1	1	1	1	1	0	0	1	1	1	0	1	1	1	18
43	Daludao	121.404	28.0874	0	0	1	1	1	0	0	1	1	1	1	1	1	1	1	1	1	0	1	1	0	1	1	0	1	18
44	Yumendao	121.247	28.0569	1	0	1	1	0	0	0	0	1	1	1	1	1	1	1	1	0	0	1	1	1	0	0	0	0	14
45	Xiaomendao	121.065	27.9963	1	1	1	1	1	0	1	0	1	1	1	1	1	1	1	1	1	0	1	1	1	1	1	1	1	22
46	Damendao	121.095	27.9697	1	1	1	1	1	0	1	1	1	1	1	1	1	1	1	1	1	1	1	1	1	1	1	1	1	24
47	Yuanjuedao	121.129	27.8857	0	1	1	1	1	0	1	1	1	1	1	1	1	1	1	1	1	1	1	1	0	1	1	1	1	22
48	Shenmenshandao	121.096	27.8726	0	0	1	0	0	0	0	1	1	1	1	1	1	1	1	1	0	0	1	1	0	0	0	0	1	13
49	Qianmenshandao	121.089	27.8716	0	0	1	0	0	0	1	0	1	1	1	1	1	1	1	1	0	0	1	1	0	0	0	0	1	13
50	Sanpandao	121.157	27.8696	1	1	1	1	1	0	1	1	0	1	1	1	1	1	1	1	1	1	1	1	1	0	1	1	1	22
51	Niyudao	121.046	27.8604	0	1	1	1	1	0	1	1	1	1	1	1	1	1	1	1	1	0	1	1	1	1	1	1	1	22
52	Dongtoudao	121.149	27.8387	1	1	1	1	1	0	1	1	1	1	1	1	1	1	1	1	0	1	1	1	1	1	1	1	1	23
53	Xiaoqudao	121.092	27.8089	0	0	0	0	0	0	0	0	1	1	1	1	1	1	1	1	0	0	1	0	0	0	0	0	0	9
54	Zhongqudao	121.09	27.8031	1	0	0	0	0	0	0	0	1	1	1	1	1	1	1	1	0	0	1	0	0	0	0	0	0	10
55	Banpingdao	121.138	27.8009	1	1	0	1	1	0	0	1	1	1	1	1	1	1	1	1	1	1	1	1	1	1	1	1	1	22
56	Daqudao	121.083	27.7861	1	1	0	1	1	0	0	0	0	1	1	1	1	1	1	1	1	0	1	1	1	1	1	1	0	18
57	Beicedao	121.134	27.7744	1	1	0	0	0	0	0	0	1	0	1	1	1	1	1	1	0	0	1	1	0	0	0	0	0	11
58	Hudongyu	121.142	27.7738	0	0	1	0	0	0	0	0	0	0	1	1	1	1	1	1	0	0	1	0	0	0	0	0	0	8
59	Nancedao	121.133	27.7625	1	0	0	1	1	0	0	0	0	1	1	1	1	1	0	1	0	0	1	1	1	1	1	1	0	15
60	Nanjidao	121.071	27.4673	1	1	0	1	1	0	1	1	1	1	1	1	1	1	1	1	0	1	1	1	1	1	1	1	1	22
61	Menyu	121.063	27.4434	1	1	0	0	0	0	0	0	0	0	1	1	1	1	0	1	0	1	1	1	1	0	0	0	0	11
62	Poyu	121.035	27.4377	0	0	0	0	0	0	0	0	0	0	1	1	1	1	0	1	0	0	1	0	0	0	0	0	0	6
63	Caiyu	121.078	27.4319	1	1	0	0	0	0	0	0	0	0	1	1	1	1	1	1	0	1	1	1	1	0	0	1	0	13
64	Jianyu	121.054	27.4267	0	1	0	0	0	0	0	0	0	0	1	1	1	1	0	0	0	0	1	0	1	0	0	0	0	7
65	Pingyu	121.067	27.4229	1	1	0	0	0	0	0	0	0	0	1	1	1	1	0	1	0	0	1	0	0	0	0	0	0	8
66	Xiamaanyu	121.013	27.4208	0	0	0	0	0	0	0	0	0	0	1	1	1	1	0	0	0	0	1	0	0	0	0	0	0	5
