# Supplementary material for: Thresholds in the Species–Area–Habitat Model: Evidence from the Bryophytes on Continental Islands
Source: Plants (Basel). 2023 Feb 13;12(4):837. doi: 10.3390/plants12040837 (PMC9962199; doi:10.3390/plants12040837)
Supplement: Supplementary file 1 [file plants-12-00837-s001.zip › Table S5. Occurrences of 236 bryophyte species in 66 islands in the central and southern Zhejiang.xlsx]

## Sheet: Species occurrence
No.	Categories	Families	species	Islands
				Queeraodao	Shitandao	Changyu	Tianaodao	Dongjidao	Dongjishanxiaodao	Banbianyu	Xiaodongjidao	Toumendao	Yijiangshandao	Sanshantoudao	Xiajutou	Chaoyanhoushan	Maohoushan	Zhangshutou	Shangdachendao	Baiguoshandao	Huangjiaodao	Zhongaodao	Xiadachengdao	Beigangdao	Nangangshan	Tongmendao	Hengmencundao	Nanshahuodao	Zhidashandao	Gaoshadao	Gehaishandao	Latoushandao	Niushandao	Beidouyu	Luoyu	Waidiaobangdao	Dawuyu	Sansuandao	Ersuandao	Yisuandao	Yangyu	Yuhuandao	Jishanxiang	Xiaoludao	Pishandao	Daludao	Yumendao	Xiaomendao	Damendao
1	1	Archidiaceae	Archidium ohioense Schimp. ex Müll. Hal.	1	0	0	0	0	0	0	0	0	1	0	0	1	0	0	1	0	0	0	0	0	0	0	0	0	0	0	0	0	0	1	0	1	0	0	0	0	0	0	0	0	0	1	0	1	0
2	1	Bartramiaceae	Philonotis calomicra Broth.	0	0	0	1	1	1	0	0	0	0	0	0	1	0	0	0	0	0	1	0	0	0	1	1	0	0	0	0	0	0	0	0	0	0	1	0	0	0	1	1	0	1	0	0	1	1
3	1	Bartramiaceae	Philonotis fontana (Hedw.) Brid.	0	0	0	1	0	0	0	0	0	0	0	0	0	0	0	0	0	0	0	0	0	0	0	0	0	0	0	0	0	0	0	0	0	0	0	0	0	0	0	0	0	0	0	0	0	0
4	1	Bartramiaceae	Philonotis mollis (Dozy & Molk.) Mitt.	0	0	0	0	0	0	0	0	1	0	0	0	1	0	0	0	1	1	1	0	0	0	0	0	0	0	0	0	0	0	0	0	0	0	0	0	0	0	1	0	0	0	0	0	0	1
5	1	Bartramiaceae	Philonotis runcinata Müll. Hal. ex Ångstr.	0	0	0	1	1	1	1	0	1	1	1	1	1	1	0	1	1	1	1	1	1	1	0	1	0	0	0	1	0	0	1	0	0	0	1	1	0	1	1	1	0	1	1	0	1	1
6	1	Bartramiaceae	Philonotis thwaitesii Mitt.	0	0	0	1	1	0	1	0	1	1	1	0	1	0	0	1	1	0	1	1	0	1	0	0	0	0	0	0	0	0	1	0	0	0	1	0	0	0	1	1	0	0	0	0	1	1
7	1	Bartramiaceae	Philonotis turneriana (Schwägr.) Mitt.	0	0	0	0	1	0	0	1	0	0	0	0	1	0	0	0	0	0	0	0	0	0	0	0	0	0	0	0	0	0	0	0	0	0	0	0	0	0	0	0	0	0	0	0	0	0
8	1	Bryaceae	Brachymenium capitulatum (Mitt.) Kindb.	0	0	0	0	0	0	0	0	1	0	0	0	0	0	0	0	0	0	0	0	0	0	0	0	0	0	0	0	0	0	0	0	0	0	0	0	0	0	0	0	0	0	0	0	0	0
9	1	Bryaceae	Brachymenium exile (Dozy & Molk.) Bosch & Sande Lac.	0	0	0	1	1	0	0	0	1	1	1	0	1	1	0	1	1	1	0	1	1	1	1	0	1	0	1	1	0	0	0	0	1	0	1	0	0	0	1	1	0	1	0	0	1	1
10	1	Bryaceae	Brachymenium sinense Cardot & Thér.	0	1	0	1	1	1	0	0	0	1	1	0	1	0	1	1	0	1	1	1	1	1	1	0	1	1	1	1	1	0	0	1	0	0	1	0	1	1	1	1	0	1	0	0	1	1
11	1	Bryaceae	Bryum algovicum Sendtn. ex Müll. Hal.	0	1	1	1	1	0	1	0	1	1	1	0	1	0	1	1	1	1	1	1	1	1	1	1	1	1	1	1	1	1	1	1	1	1	1	1	1	1	1	1	0	1	1	1	1	1
12	1	Bryaceae	Bryum apiculatum Schwägr.	0	0	0	0	1	0	0	0	1	1	0	0	0	0	0	0	0	1	1	1	1	0	1	0	0	0	0	0	0	0	0	0	0	0	0	0	0	0	1	0	0	1	0	0	1	0
13	1	Bryaceae	Bryum argenteum Hedw.	0	0	0	1	0	0	0	0	0	1	1	1	1	0	1	1	1	1	1	1	1	1	1	1	1	1	0	0	1	0	0	0	0	0	0	1	0	1	1	1	0	1	1	0	1	1
14	1	Bryaceae	Bryum billarderii Schwägr.	0	1	0	0	0	0	1	0	0	0	0	0	0	0	0	0	0	0	0	1	0	1	0	1	0	0	0	0	0	1	1	0	1	0	0	1	1	0	1	0	0	0	1	0	0	1
15	1	Bryaceae	Bryum blindii Bruch & Schimp.	0	0	0	0	0	0	0	0	0	0	0	0	0	0	0	1	0	0	0	0	0	0	1	0	0	0	0	0	0	0	0	0	0	0	0	0	0	0	1	0	0	0	0	0	0	1
16	1	Bryaceae	Bryum bornholmense Wink. & R. Ruthe	0	0	0	0	0	0	0	0	0	0	0	0	0	0	0	0	0	1	0	0	1	1	0	0	0	0	0	0	0	0	0	0	0	0	1	0	0	0	0	0	0	0	0	0	0	0
17	1	Bryaceae	Bryum caespiticium Hedw.	1	0	0	1	1	0	1	1	1	1	0	1	1	0	0	1	1	1	0	1	1	1	0	1	1	1	0	0	0	0	0	1	0	0	1	0	1	1	1	1	0	1	0	1	1	1
18	1	Bryaceae	Bryum calophyllum R. Br.	0	0	0	0	0	0	0	0	0	0	0	0	0	0	0	0	0	0	0	0	0	0	0	0	0	0	0	0	0	0	0	0	0	0	0	0	0	0	0	0	0	0	0	0	0	0
19	1	Bryaceae	Bryum capillare Hedw.	0	1	0	1	1	0	0	0	1	0	0	0	1	0	1	1	1	0	1	1	1	1	1	0	0	1	0	1	1	1	1	1	1	0	1	0	1	0	1	1	0	0	0	1	1	1
20	1	Bryaceae	Bryum coronatum Schwägr.	0	0	0	0	1	0	0	0	0	0	0	0	0	0	0	0	0	0	0	0	0	0	0	0	0	0	0	0	0	0	0	0	0	0	0	0	0	0	0	0	0	0	0	0	0	0
21	1	Bryaceae	Bryum dichotomum Hedw.	0	0	0	0	0	0	0	0	0	0	0	0	0	0	0	0	0	0	0	0	0	0	0	0	0	0	0	0	0	0	0	0	0	0	1	0	0	0	0	0	0	0	0	0	1	0
22	1	Bryaceae	Bryum lonchocaulon Müll. Hal.	0	0	0	0	0	0	0	0	0	0	0	0	0	0	0	0	0	0	1	0	0	0	0	0	0	0	0	0	0	0	0	0	0	0	0	0	0	0	0	0	0	0	0	0	1	0
23	1	Bryaceae	Bryum pallescens Schleich. ex Schwägr.	0	0	0	0	0	0	0	0	0	0	0	0	0	0	0	0	0	0	0	0	1	0	1	0	1	0	0	1	0	0	0	0	0	1	0	0	0	0	1	1	0	0	0	0	0	1
24	1	Bryaceae	Bryum pseudotriquetrum (Hedw.) G. Gaertn., B. Mey. & Scherb.	0	0	0	0	0	0	0	0	0	0	0	0	0	0	0	0	0	0	0	0	0	0	0	0	0	0	0	0	0	0	0	0	0	0	0	0	0	0	0	0	0	0	0	0	0	0
25	1	Bryaceae	Bryum thomsonii Mitt.	0	0	0	0	0	0	0	0	0	0	0	0	1	0	0	1	0	0	0	0	0	0	0	0	0	0	0	0	0	0	0	0	1	0	0	0	0	0	0	0	0	0	0	0	0	0
26	1	Bryaceae	Bryum tuberosum Mohamed & Damanhuri	0	0	0	0	0	0	0	0	0	0	0	0	0	0	0	0	0	0	0	0	0	0	0	0	0	0	0	0	0	0	0	0	0	0	0	0	0	0	0	0	0	0	0	0	1	0
27	1	Bryaceae	Plagiobryum demissum (Hook.) Lindb.	0	0	0	0	0	0	0	0	0	0	0	0	1	0	0	0	0	0	0	0	1	0	0	0	0	0	0	0	0	0	0	0	0	0	0	0	0	0	1	0	0	0	0	0	1	1
28	1	Bryaceae	Plagiobryum zieri (Dicks. ex Hedw.) Lindb.	0	0	0	0	0	0	0	0	0	0	0	0	0	0	0	0	0	0	0	1	0	0	0	0	0	0	0	0	0	0	0	0	0	0	0	0	0	0	1	1	0	0	0	1	1	1
29	1	Calypogeiaceae	Campylopus taiwanensis Sakurai	0	0	0	0	0	0	0	0	0	0	0	0	0	0	0	0	0	0	0	0	0	0	0	0	0	0	0	0	0	0	0	0	0	0	0	0	0	0	1	0	0	0	0	0	0	0
30	1	Dicranellaceae	Dicranella amplexans (Mitt.) A. Jaeger	1	0	0	1	1	1	0	0	1	1	1	0	0	0	0	1	0	1	1	1	0	0	0	0	0	0	0	1	1	0	0	0	0	0	1	1	1	0	1	0	0	1	1	0	1	1
31	1	Dicranellaceae	Dicranella austro-sinensis Herzog & Dixon	0	0	0	1	1	0	0	0	0	0	1	0	0	0	0	0	1	0	1	1	0	0	0	0	0	0	0	0	0	0	0	0	0	0	1	0	1	0	1	0	0	0	0	0	1	1
32	1	Dicranellaceae	Dicranella coarctata (Müll. Hal.) Bosch & Sande Lac.	0	0	0	0	0	0	0	0	0	0	0	0	0	0	0	0	0	0	0	0	0	0	0	1	0	0	0	0	0	0	0	0	0	0	0	0	1	0	0	0	0	0	0	0	0	1
33	1	Dicranellaceae	Dicranella divaricatula Besch.	0	0	0	0	0	0	0	0	0	0	0	0	0	0	0	0	0	0	0	1	0	0	0	0	0	0	0	0	0	0	0	0	0	0	0	0	0	0	1	0	0	1	1	0	0	1
34	1	Dicranellaceae	Dicranella varia (Hedw.) Schimp.	0	0	0	0	0	0	0	0	0	0	0	0	1	0	0	0	0	0	0	0	0	0	0	0	1	0	0	0	0	0	0	0	0	0	0	0	0	0	1	0	0	0	0	0	0	0
35	1	Ditrichaceae	Ditrichum brevidens Nog.	0	0	0	1	1	0	0	0	0	0	0	0	0	0	0	0	0	0	0	0	0	0	0	0	0	0	0	0	0	0	0	0	0	0	1	0	1	0	0	0	0	0	0	0	0	0
36	1	Ditrichaceae	Ditrichum difficile (Duby) M. Fleisch.	0	0	0	0	0	0	0	0	1	0	0	0	0	0	0	1	0	0	0	0	0	0	0	0	0	0	0	0	0	0	0	0	0	0	0	0	0	0	1	0	0	0	0	0	0	0
37	1	Ditrichaceae	Ditrichum flexicaule (Schwägr.) Hampe	0	0	0	1	1	0	0	0	0	0	0	0	0	0	0	0	0	0	0	0	1	0	0	0	0	0	0	0	0	0	0	0	0	0	0	0	0	0	0	0	0	0	0	0	0	0
38	1	Ditrichaceae	Ditrichum heteromallum (Hedw.) E. Britton	0	0	0	1	1	0	0	0	1	1	0	0	1	0	0	0	1	1	0	1	0	1	0	1	0	0	0	0	0	0	0	0	0	0	1	1	1	0	1	0	0	0	0	0	0	1
39	1	Ditrichaceae	Ditrichum pallidum (Hedw.) Hampe	1	0	0	1	1	1	0	1	1	1	1	1	1	0	0	0	1	1	1	1	1	1	0	1	0	0	0	0	0	0	0	0	0	0	1	0	1	0	1	0	0	1	1	0	1	1
40	1	Ditrichaceae	Ditrichum pusillum (Hedw.) Hampe	0	0	0	0	0	0	0	0	0	0	0	0	0	0	0	0	0	0	0	0	0	0	0	0	0	0	0	0	0	0	0	0	0	0	0	0	0	0	1	0	0	0	0	0	0	0
41	1	Fissidentaceae	Fissidens bryoides Hedw. var. bryoides	1	0	0	0	0	0	0	0	0	0	0	0	1	0	0	0	0	0	0	0	0	0	0	0	1	0	0	0	0	0	0	0	0	0	0	0	0	1	1	1	0	0	0	0	0	1
42	1	Fissidentaceae	Fissidens ceylonensis Dozy & Molk.	0	0	0	1	0	0	0	0	0	0	0	0	0	0	0	0	0	0	0	0	0	0	0	0	0	0	0	0	0	0	0	0	0	0	0	0	0	0	1	0	0	0	0	1	0	0
43	1	Fissidentaceae	Fissidens crispulus Brid. var. crispulus	0	0	0	1	0	0	0	0	0	0	0	0	1	0	1	1	1	1	0	1	1	0	0	1	0	0	0	0	0	1	0	0	0	0	1	0	0	0	1	1	0	0	1	0	0	1
44	1	Fissidentaceae	Fissidens linearis var. obscurirete (Broth. & Paris) I.G. Stone	0	0	0	1	0	0	0	0	1	1	0	0	0	1	0	1	1	0	0	0	1	1	1	0	0	0	0	1	1	0	0	0	0	0	0	1	1	1	1	0	1	1	0	1	1	1
45	1	Fissidentaceae	Fissidens nobilis Griff.	0	0	0	0	0	0	0	0	0	0	0	0	1	0	0	0	0	0	0	0	1	0	0	0	0	0	0	0	0	0	0	0	0	0	0	0	0	0	1	0	0	0	0	0	0	0
46	1	Fissidentaceae	Fissidens oblongifolius Hook. f. & Wilson	0	0	0	0	0	0	0	0	0	0	0	0	0	0	0	0	0	0	0	0	0	0	0	0	0	0	0	0	0	0	0	0	0	0	0	0	0	0	0	0	0	0	1	0	0	0
47	1	Fissidentaceae	Fissidens perdecurrens Besch.	0	0	0	0	0	0	0	0	0	0	0	0	0	0	0	1	0	0	0	1	0	0	0	0	0	0	0	0	0	0	0	0	0	0	0	0	0	0	1	0	0	0	0	0	0	1
48	1	Fissidentaceae	Fissidens taxifolius Hedw.	0	0	0	0	0	0	0	0	0	0	0	0	0	0	0	0	0	0	0	0	0	0	0	0	0	0	0	0	0	0	0	0	0	0	0	0	0	0	1	0	0	0	0	1	0	1
49	1	Fissidentaceae	Fissidens teysmannianus Dozy & Molk.	1	0	0	1	1	0	0	1	1	1	1	0	1	0	1	1	1	1	1	1	1	1	0	1	0	1	0	0	1	1	0	0	1	0	1	1	1	1	1	0	0	1	1	1	1	1
50	1	Fissidentaceae	Fissidens tosaensis Broth.	0	0	0	1	0	0	0	0	0	1	0	0	1	0	0	1	1	1	0	1	1	1	1	1	1	0	1	0	0	0	0	0	0	0	1	0	0	0	1	1	1	1	0	0	0	1
51	1	Funariaceae	Entosthodon buseanus Dozy & Molk	0	0	0	0	0	1	0	0	0	0	0	0	0	0	0	0	0	0	0	0	0	0	0	0	0	0	0	0	1	1	0	0	0	0	1	0	1	0	0	0	0	0	0	0	0	0
52	1	Funariaceae	Funaria attenuata (Dicks.) Lindb.	0	0	0	1	0	0	0	0	1	1	0	0	1	0	0	1	0	1	0	0	0	0	0	0	0	0	0	0	0	0	0	0	0	0	0	0	0	0	1	0	0	0	0	0	1	1
53	1	Funariaceae	Funaria hygrometrica Hedw.	0	0	0	0	0	0	0	0	1	0	0	0	0	0	0	0	0	0	0	0	0	1	0	1	1	0	0	0	1	0	0	0	0	0	0	0	0	0	1	0	0	0	0	0	0	0
54	1	Funariaceae	Physcomitrium coorgense Broth.	0	0	0	0	0	0	0	0	0	0	0	0	0	0	0	0	0	0	0	1	1	0	1	0	1	0	0	0	0	0	0	0	0	0	0	0	0	0	0	0	0	0	0	0	0	0
55	1	Funariaceae	Physcomitrium courtoisii Paris & Broth.	1	1	0	1	1	1	0	0	0	1	0	0	1	1	0	1	0	1	1	1	1	0	1	0	1	0	0	1	0	0	0	0	1	0	1	0	0	0	1	0	0	1	0	0	1	1
56	1	Funariaceae	Physcomitrium eurystomum Sendtn.	0	0	0	0	0	0	0	0	0	0	0	0	0	0	0	0	0	0	0	0	0	0	0	0	0	0	0	0	0	0	0	0	0	0	0	0	0	0	0	0	0	0	0	0	1	0
57	1	Funariaceae	Physcomitrium japonicum (Hedw.) Mitt.	0	0	0	1	0	0	0	0	0	0	0	0	0	0	0	0	0	0	0	1	0	0	0	0	0	0	0	0	0	0	0	0	0	0	0	0	0	0	1	0	0	0	0	0	0	0
58	1	Funariaceae	Physcomitrium sphaericum (C. Ludw.) Brid.	0	0	0	1	0	0	0	0	0	0	0	0	1	0	1	1	1	0	0	1	1	1	0	1	1	0	0	0	0	0	0	0	0	0	1	0	0	0	1	1	1	1	0	0	1	1
59	1	Grimmiaceae	Grimmia montana Bruch. & Schimp.	0	0	0	0	0	0	0	0	0	0	0	0	0	0	0	0	0	0	0	0	0	0	0	0	0	0	0	0	0	0	0	0	0	0	0	0	0	0	0	0	0	0	0	0	0	0
60	1	Grimmiaceae	Grimmia pilifera P. Beauv.	0	0	0	0	0	0	0	0	1	0	0	0	1	0	0	0	0	0	0	0	0	0	0	0	0	0	0	0	0	0	0	0	0	0	0	0	0	0	0	0	0	0	0	0	0	0
61	1	Grimmiaceae	Niphotrichum japonicum (Dozy & Molk.) Bedn.-Ochyra & Ochyra	0	0	0	0	0	0	0	0	0	0	0	0	1	0	0	1	1	1	0	0	0	0	0	0	0	0	0	0	0	0	0	0	0	0	0	0	0	0	1	0	0	0	0	0	0	1
62	1	Leucobryaceae	Campylopus atrovirens De Not.	0	0	0	0	0	0	0	0	0	0	0	0	0	0	0	0	0	0	0	0	0	0	0	0	0	0	0	0	0	0	0	0	0	0	0	0	0	0	1	0	0	0	0	0	0	0
63	1	Leucobryaceae	Campylopus ericoides (Griff.) A. Jaeger	0	0	0	0	0	0	0	0	0	0	0	0	1	0	0	0	0	0	0	0	0	0	0	0	0	0	0	0	0	0	0	0	0	0	0	0	0	0	1	0	0	0	0	0	0	1
64	1	Leucobryaceae	Campylopus schmidii (Müll. Hal.) A. Jaeger	0	0	0	0	0	0	0	0	0	0	0	0	0	0	0	0	0	0	0	0	0	0	0	0	0	0	0	0	0	0	0	0	0	0	0	0	0	0	1	0	0	0	0	0	0	0
65	1	Leucobryaceae	Campylopus sublatus Schimp.	0	0	0	0	0	0	0	0	0	0	0	0	0	0	0	0	1	0	0	0	0	0	0	0	0	0	0	0	0	0	0	0	0	0	0	0	0	0	0	0	0	0	1	0	1	0
66	1	Leucobryaceae	Campylopus umbellatus (Arn.) Paris	0	0	0	1	1	0	0	0	1	1	1	0	1	0	0	1	1	0	1	0	0	1	0	1	0	1	0	0	0	0	0	0	0	0	1	0	1	0	1	0	0	1	1	1	1	1
67	1	Leucobryaceae	Leucobryum chlorophyllosum Müll. Hal.	0	0	0	0	0	0	0	0	0	0	0	0	0	0	0	0	1	0	0	0	0	0	0	0	0	0	0	0	0	0	0	0	0	0	0	0	0	0	1	0	0	0	0	0	0	0
68	1	Leucobryaceae	Leucobryum juniperoideum (Brid.) Müll. Hal.	0	0	0	1	0	0	0	0	0	0	0	0	0	0	0	0	1	0	0	0	0	0	0	0	0	0	0	0	0	0	0	0	0	0	0	0	0	0	1	0	0	0	0	0	0	0
69	1	Mniaceae	Epipterygium tozeri (Grev.) Lindb.	0	0	0	0	1	0	0	0	0	0	0	0	1	0	0	0	1	1	0	0	1	0	0	0	0	0	0	0	0	0	0	0	0	0	0	0	0	0	1	0	0	0	0	0	0	0
70	1	Mniaceae	Plagiomnium acutum (Lindb.) T.J. Kop.	0	0	0	0	0	0	0	0	0	0	0	0	0	0	0	0	0	0	0	0	0	0	0	0	0	0	0	0	0	0	0	0	0	0	0	0	0	0	0	0	0	0	0	0	0	0
71	1	Mniaceae	Plagiomnium cuspidatum (Hedw.) T.J. Kop.	0	0	0	0	0	0	0	0	0	0	0	0	1	0	0	0	1	1	0	1	0	1	1	0	1	1	0	1	1	0	0	0	0	0	0	0	0	0	1	1	1	1	0	1	0	1
72	1	Mniaceae	Plagiomnium integrum (Bosch & Sande Lac.) T.J. Kop.	0	0	0	0	0	0	0	0	0	0	0	0	0	0	0	0	0	0	0	0	0	0	0	0	0	0	0	0	0	0	0	0	0	0	0	0	0	0	0	0	0	0	0	0	0	0
73	1	Mniaceae	Pohlia cruda (Hedw.) Lindb.	0	0	0	0	0	0	0	0	0	0	0	0	1	0	0	0	0	1	0	0	0	0	0	0	0	0	0	0	0	0	0	0	0	0	0	0	0	0	1	0	0	0	0	0	0	0
74	1	Mniaceae	Pohlia crudoides (Sull. & Lesq.) Broth.	0	0	0	0	0	0	0	0	0	0	0	0	0	0	0	0	0	0	0	0	0	0	0	0	0	0	0	0	0	0	0	0	0	0	0	0	0	0	1	0	0	0	0	0	0	0
75	1	Mniaceae	Pohlia elongata Hedw.	0	0	0	0	0	0	0	0	0	1	0	0	1	0	0	0	0	0	0	0	0	0	0	0	0	0	0	0	0	0	0	0	0	0	1	0	0	0	0	0	0	0	0	0	0	0
76	1	Mniaceae	Pohlia flexuosa Harv.	0	0	0	0	0	0	0	0	0	0	0	0	1	0	0	1	0	0	0	1	0	0	0	0	0	0	0	0	0	0	0	0	0	0	0	0	0	0	1	0	0	0	0	0	0	0
77	1	Mniaceae	Pohlia gedeana (Bosch & Sande Lac.) Gangulee	0	0	0	0	0	0	0	0	0	1	0	0	1	0	0	0	0	0	0	0	0	0	0	0	0	0	0	0	0	0	0	0	0	0	0	0	0	0	0	0	0	0	0	0	0	0
78	1	Mniaceae	Pohlia nutans (Hedw.) Lindb.	0	0	0	0	0	0	0	0	0	0	0	0	0	0	0	0	0	0	0	0	0	0	0	0	0	0	0	0	0	0	0	0	0	0	0	0	0	0	1	0	0	0	0	0	0	1
79	1	Mniaceae	Pohlia proligera (Kindb. ex Breidl.) Lindb. ex Arnell	0	0	0	0	0	0	0	0	0	0	0	0	0	0	0	0	0	0	0	0	1	1	0	0	0	0	0	0	0	0	0	0	0	0	0	0	0	0	1	0	0	0	0	0	0	0
80	1	Mniaceae	Trachycystis microphylla ( Dozy & Molk.) Lindb.	0	0	1	0	0	1	0	0	0	0	0	0	1	0	0	0	1	1	0	1	0	0	0	0	0	1	0	1	0	1	0	0	0	0	1	0	0	1	1	1	1	1	1	0	1	1
81	1	Mniaceae	Trachycystis ussuriensis (Maack & Regel) T.J. Kop.	0	0	0	0	0	0	0	0	0	0	0	0	0	0	0	0	0	0	0	0	0	0	0	0	0	0	0	0	0	0	0	0	0	0	0	0	0	0	1	0	0	0	0	0	0	0
82	1	Pottiaceae	Anoectangium clarum Mitt.	0	0	0	0	0	0	0	0	0	0	0	0	0	0	0	0	0	0	0	0	0	1	0	0	0	0	0	0	0	0	0	0	0	0	0	0	0	0	0	0	0	0	0	0	0	0
83	1	Pottiaceae	Barbula coreensis (Cardot) K. Saito	0	0	0	0	0	0	0	0	0	0	0	0	0	0	0	0	0	0	0	0	0	0	0	0	0	0	0	0	0	0	0	0	0	0	0	0	0	0	0	0	0	0	0	0	0	0
84	1	Pottiaceae	Barbula gracilenta Mitt.	0	0	0	0	1	0	0	0	1	1	1	0	1	0	1	1	1	1	1	1	0	0	1	0	1	0	1	1	1	0	0	0	0	0	1	1	0	1	1	1	0	0	1	0	1	1
85	1	Pottiaceae	Barbula indica (Willd. ex Schrad.) Spreng.	0	0	0	0	0	0	0	0	0	0	0	0	0	0	0	0	0	0	0	1	0	0	0	0	0	0	0	0	0	0	0	0	0	0	0	0	0	0	1	0	0	0	0	0	0	1
86	1	Pottiaceae	Barbula javanica Dozy & Molk.	0	0	0	1	1	0	0	0	1	0	1	0	1	0	0	1	0	0	0	1	0	1	1	0	0	0	0	1	1	0	0	0	0	0	0	0	0	1	1	1	0	1	1	0	1	1
87	1	Pottiaceae	Barbula majuscula Müll. Hal.	1	0	0	1	0	0	0	0	1	1	1	1	1	0	1	1	1	1	1	1	1	1	1	1	1	0	0	1	1	0	0	0	0	0	1	1	1	1	1	1	0	1	1	0	1	1
88	1	Pottiaceae	Barbula unguiculata Hedw.	0	0	0	0	0	0	0	0	0	0	0	0	0	0	0	0	0	0	0	0	0	0	0	0	0	0	0	0	0	0	0	0	0	0	0	0	0	0	1	0	0	0	0	0	0	0
89	1	Pottiaceae	Chenia leptophylla (Müll. Hal.) R.H. Zander	0	0	0	1	0	0	0	0	0	0	0	0	1	0	0	1	0	0	1	1	1	0	1	0	0	1	0	0	0	0	0	0	0	0	0	0	0	1	1	1	0	1	0	0	1	0
90	1	Pottiaceae	Didymodon constrictus (Mitt.) K. Saito var. constrictus	0	0	0	0	0	0	0	0	0	0	0	0	0	0	0	0	0	0	0	1	0	0	0	0	0	0	0	0	0	0	0	0	0	0	0	0	0	0	1	0	0	0	0	0	1	1
91	1	Pottiaceae	Didymodon constrictus var. flexicuspis (P.C.Chen) Saito	0	0	0	0	0	0	0	0	0	0	0	0	0	0	0	0	0	0	0	0	0	0	0	0	0	0	0	0	0	0	0	0	0	0	0	0	0	0	1	0	0	0	0	0	0	0
92	1	Pottiaceae	Didymodon ditrichoides (Broth.) X.J. Li & S. He	0	0	0	0	0	0	0	0	0	0	0	0	0	0	0	1	0	0	0	1	0	0	0	0	0	0	0	0	0	0	0	0	0	0	1	0	0	0	1	1	0	0	0	0	0	0
93	1	Pottiaceae	Didymodon nigrescens (Mitt.) K. Saito	0	0	0	0	0	0	0	0	0	0	0	0	0	0	0	0	0	0	0	0	0	0	0	0	0	0	0	0	0	0	0	0	0	0	0	0	0	0	0	0	0	0	0	0	1	0
94	1	Pottiaceae	Didymodon vinealis (Brid.) R.H. Zander var. vinealis	0	0	0	0	0	0	0	0	0	0	0	0	0	0	0	0	0	0	0	1	0	0	0	0	0	0	0	0	0	0	0	0	0	0	0	0	0	0	1	1	0	0	0	0	0	0
95	1	Pottiaceae	Hymenostylium recurvirostrum (Hedw.) Dixon	0	0	0	0	0	0	0	0	0	0	0	0	0	0	1	0	0	0	0	1	0	1	0	0	0	0	0	0	0	0	0	0	0	0	0	0	0	0	0	0	0	0	0	0	0	0
96	1	Pottiaceae	Hyophila involuta (Hook.) A. Jaeger	0	0	0	0	0	0	0	0	0	1	0	0	1	0	0	1	0	0	0	1	1	1	1	1	1	1	0	1	0	0	0	0	0	0	0	0	0	0	1	0	0	0	0	0	0	1
97	1	Pottiaceae	Hyophila javanica (Ness & Blume) Brid.	0	0	0	0	0	0	0	0	0	0	0	0	0	0	0	0	1	0	0	0	0	0	0	0	0	0	0	0	0	0	0	0	0	0	0	0	0	0	1	1	0	0	0	0	1	1
98	1	Pottiaceae	Hyophila propagulifera Broth.	0	0	0	0	1	0	0	0	0	0	0	0	1	0	1	1	0	1	0	1	1	1	1	1	0	0	1	1	1	0	0	0	0	0	0	0	1	1	1	1	0	0	1	0	1	1
99	1	Pottiaceae	Hyophila spathulata (Harv.) A. Jaeger	0	0	0	0	0	0	0	0	0	0	0	0	0	0	0	0	0	0	0	0	0	0	0	0	0	0	0	0	0	0	0	0	0	0	0	0	0	0	1	0	0	0	0	0	0	1
100	1	Pottiaceae	Hyophila nymaniana (M. Fleisch.) M. Menzel	0	0	0	0	0	0	0	0	0	0	0	0	0	0	0	0	0	0	0	0	0	0	0	0	0	0	0	0	0	0	0	0	0	0	0	0	0	0	1	1	0	1	0	0	0	1
101	1	Pottiaceae	Pseudosymblepharis angustata (Matt.) Hilp.	0	0	0	0	0	0	0	0	0	0	0	0	0	0	0	0	0	0	0	0	0	0	0	0	0	0	0	0	0	0	0	0	0	0	0	0	0	0	1	0	0	0	0	0	0	0
102	1	Pottiaceae	Tortula muralis Hedw.	0	0	0	1	1	0	0	1	0	0	0	0	0	0	1	1	0	1	0	1	1	0	1	1	0	0	1	1	1	0	0	0	0	0	1	0	0	1	1	1	0	1	0	0	0	1
103	1	Pottiaceae	Tortula muralis var. obcordata (Schimp.) Limpr.	0	0	0	0	0	0	0	0	0	0	0	0	0	0	0	0	0	0	0	0	0	0	0	0	0	0	0	1	0	0	0	0	0	0	0	0	1	0	1	1	0	0	0	0	1	1
104	1	Pottiaceae	Trichostomum brachydontium Bruch	0	0	0	0	0	0	0	0	0	0	0	0	0	0	0	0	0	0	0	0	0	0	0	0	0	0	0	0	0	0	0	0	0	0	0	0	0	0	1	0	0	1	0	0	0	0
105	1	Pottiaceae	Trichostomum hattorianum B. C. Tan & Z. Iwats,	0	0	0	0	0	0	0	0	0	0	0	0	0	0	0	0	0	0	0	0	0	0	0	0	0	0	0	0	0	0	0	0	0	0	0	0	0	0	1	0	0	0	0	0	0	0
106	1	Pottiaceae	Trichostomum planifolium (Dixon) R.H. Zander	0	1	1	0	0	0	0	0	0	1	0	0	0	0	0	0	0	0	0	0	0	1	0	0	0	0	0	0	0	0	0	0	0	0	0	0	0	0	0	0	0	0	0	0	0	0
107	1	Pottiaceae	Trichostomum platyphyllum (Broth. ex Ihsiba) P.C. Chen	0	0	0	0	0	0	0	0	0	0	0	0	1	0	0	1	0	1	0	0	0	1	0	0	0	0	0	0	0	0	0	0	0	0	0	0	0	0	1	1	0	0	1	0	1	0
108	1	Pottiaceae	Trichostomum zanderi Redf. & B.C. Tan	0	0	0	0	0	0	0	0	0	0	0	0	0	0	0	0	0	0	0	0	0	1	0	0	1	0	0	0	0	0	0	0	0	0	0	0	0	0	1	1	0	0	0	0	1	1
109	1	Pottiaceae	Weissia brachycarpa (Nees & Homsch.) Jur.	0	0	0	0	0	0	0	0	0	0	0	0	0	0	0	0	0	0	0	0	0	0	0	0	0	1	0	0	0	0	0	0	0	0	0	0	0	0	0	0	0	0	0	0	0	0
110	1	Pottiaceae	Weissia controversa Hedw.	1	1	0	1	0	0	1	0	1	0	0	0	1	0	0	1	1	1	0	0	0	0	0	0	1	1	1	1	1	0	0	1	1	0	1	0	0	0	1	1	0	1	0	0	1	0
111	1	Pottiaceae	Weissia edentula Mitt.	1	1	0	1	0	0	0	0	0	1	0	0	0	0	0	0	1	1	1	0	1	1	1	0	0	1	1	1	1	0	0	0	0	0	1	0	1	0	1	0	0	1	0	0	1	1
112	1	Pottiaceae	Weissia exserta (Broth.) P.C. Chen	1	1	1	1	1	1	0	1	1	1	0	1	1	1	1	1	1	1	1	1	1	1	1	1	1	0	1	0	1	0	1	1	1	1	1	1	1	1	1	1	1	1	1	1	1	1
113	1	Pottiaceae	Weissia longifolia Mitt.	1	1	0	1	1	0	1	1	1	1	0	0	1	1	0	1	1	1	1	1	1	1	1	0	1	1	1	1	1	1	1	1	1	1	1	1	1	1	1	1	0	1	1	0	1	1
114	1	Ptychomitriaceae	Ptychomitrium dentatum (Mitt.) A. Jaeger	0	0	0	0	0	0	0	0	0	0	0	0	0	0	0	0	0	0	0	0	0	0	0	0	0	0	0	0	0	0	0	0	0	0	0	0	0	0	1	0	0	0	0	0	0	0
115	1	Ptychomitriaceae	Ptychomitrium sinense (Mitt.) A. Jaeger	0	0	0	0	0	0	0	0	0	0	0	0	0	0	0	0	0	0	0	0	0	0	0	0	0	0	0	0	0	0	0	0	0	0	0	0	0	0	0	1	0	0	0	0	0	0
116	1	Seligeriaceae	Seligeria diversifolia Lindb.	0	0	0	1	0	0	0	0	0	1	0	0	0	0	0	0	0	0	0	0	0	0	1	0	0	0	0	0	0	0	0	0	0	0	0	0	0	0	0	0	0	0	0	0	0	0
117	2	Amblystegiaceae	Campylium hispidulum var. sommerfeltii (Myrin) Lindb.	0	0	0	0	0	0	0	0	0	0	0	0	0	0	0	0	0	0	0	0	0	0	0	0	0	0	0	0	0	0	0	0	0	0	0	0	0	0	1	0	0	0	0	0	0	0
118	2	Anomodontaceae	Haplohymenium pseudotriste (Müll. Hal.) Broth.	0	0	0	0	0	0	0	0	0	0	0	0	1	0	0	0	0	0	0	0	0	0	0	0	0	0	0	0	0	0	0	0	0	0	0	0	0	0	0	0	0	0	0	0	0	0
119	2	Anomodontaceae	Herpetineuron toccoae (Sull. & Lesq.) Cardot	0	0	0	0	0	0	0	0	0	0	0	0	1	0	0	0	0	0	0	0	0	0	0	0	0	0	0	0	0	0	0	0	0	0	0	0	0	0	1	1	0	0	0	0	0	1
120	2	Brachytheciaceae	Brachythecium albicans (Hedw.) Schimp.	0	0	0	0	0	0	0	0	0	0	0	0	1	0	0	0	0	1	0	0	0	0	0	0	0	0	0	0	0	0	0	0	0	0	0	0	0	0	0	0	0	0	0	0	0	0
121	2	Brachytheciaceae	Brachythecium amnicola Müll. Hal.	0	0	0	0	0	0	0	0	0	0	0	0	0	0	0	0	0	0	0	0	0	0	0	0	0	0	0	0	0	0	0	0	0	0	0	0	0	0	1	1	0	0	0	0	0	0
122	2	Brachytheciaceae	Brachythecium brotheri Paris	0	0	0	0	0	0	0	0	0	0	0	0	1	0	0	0	0	0	0	0	0	0	0	0	0	0	0	0	0	0	0	0	0	0	0	0	0	0	0	0	0	0	1	0	0	0
123	2	Brachytheciaceae	Brachythecium campylothallum Müll. Hal.	0	0	0	0	0	0	0	0	0	0	0	0	0	0	0	0	0	0	0	0	0	0	0	0	0	0	0	0	0	0	0	0	0	0	0	0	0	0	1	0	0	0	0	0	0	0
124	2	Brachytheciaceae	Brachythecium coreanum Cardot	0	0	0	0	0	0	0	0	0	0	0	0	0	0	0	0	0	0	0	0	0	0	0	0	0	0	0	0	0	0	0	0	0	0	0	0	0	0	1	0	0	0	0	0	0	0
125	2	Brachytheciaceae	Brachythecium fasciculirameum Müll. Hal.	0	0	0	0	0	0	0	0	0	0	0	0	0	0	0	0	0	0	0	0	0	0	0	0	0	0	0	0	0	0	0	0	0	0	0	0	0	0	0	0	0	0	0	0	0	1
126	2	Brachytheciaceae	Brachythecium moriense Besch.	0	0	0	0	0	0	0	0	0	0	0	0	0	0	0	0	0	0	0	0	0	0	0	0	0	0	0	0	0	0	0	0	0	0	0	0	0	0	1	0	0	0	0	0	0	0
127	2	Brachytheciaceae	Brachythecium perminusculum Müll. Hal.	0	0	0	0	0	0	0	0	0	0	0	0	0	0	0	0	0	0	0	0	0	0	0	0	0	0	0	0	0	0	0	0	0	0	0	0	0	0	1	0	0	0	0	0	0	0
128	2	Brachytheciaceae	Brachythecium piligerum Cardot	0	0	0	0	0	0	0	0	0	0	0	0	0	0	0	0	0	0	0	0	0	0	0	0	0	0	0	0	0	0	0	0	0	0	0	0	0	0	1	0	0	0	0	0	0	1
129	2	Brachytheciaceae	Brachythecium pinnirameum Müll. Hal.	0	0	0	0	0	0	0	0	0	0	0	0	0	0	0	0	0	0	0	0	0	0	1	0	0	0	0	0	0	0	0	0	0	0	0	0	0	0	0	0	0	0	0	0	0	0
130	2	Brachytheciaceae	Brachythecium plumosum (Hedw.) Schimp.	0	0	0	0	0	0	0	0	0	0	0	0	1	0	0	0	0	0	0	0	0	0	0	0	0	0	0	0	0	0	0	0	0	0	0	0	0	0	1	1	0	0	0	0	1	1
131	2	Brachytheciaceae	Brachythecium procumbens (Mitt.) A. Jaeger	0	0	0	0	0	0	0	0	0	0	0	0	0	0	0	0	0	0	0	0	0	0	0	0	0	0	0	0	0	0	0	0	0	0	0	0	0	0	1	0	0	0	0	0	0	0
132	2	Brachytheciaceae	Brachythecium rutabulum (Hedw.) Schimp.	0	0	0	0	0	0	0	0	0	0	0	0	0	0	0	0	0	0	0	0	0	0	0	0	0	0	0	0	0	0	0	0	0	0	0	0	0	0	1	0	0	0	0	0	0	0
133	2	Brachytheciaceae	Brachythecium salebrosum (Hoffm. ex F. Weber & D. Mohr) Schimp.	1	0	0	0	0	0	0	0	0	0	0	0	0	0	0	0	0	0	0	0	0	0	0	0	0	0	0	0	0	0	0	0	0	0	0	0	0	0	0	0	0	0	0	0	0	0
134	2	Brachytheciaceae	Camptothecium lutescens (Hedw.) Schimp.	0	0	0	0	0	0	0	0	0	0	0	0	1	0	0	0	1	0	0	0	0	0	0	0	0	0	0	0	0	0	0	0	0	0	0	0	0	0	0	0	0	0	0	0	0	0
135	2	Brachytheciaceae	Eurhynchium angustirete (Broth.) T.J. Kop.	1	0	0	0	0	0	0	0	0	0	0	0	0	0	0	0	0	0	0	0	0	0	0	0	0	0	0	1	0	0	0	0	0	0	0	0	0	0	0	0	0	0	0	0	0	0
136	2	Brachytheciaceae	Eurhynchium eustegium (Besch.) Dixon	1	0	0	0	1	1	0	1	0	0	0	0	1	0	0	0	0	0	0	1	0	0	1	1	1	0	0	1	0	0	0	0	1	0	1	0	0	0	1	0	1	1	1	1	0	1
137	2	Brachytheciaceae	Eurhynchium hians (Hedw.) Sande Lac.	0	0	0	0	0	0	0	0	0	0	0	0	1	0	0	0	0	0	0	0	0	0	0	0	0	0	0	0	0	0	0	0	0	0	0	0	0	0	0	0	0	0	0	0	1	0
138	2	Brachytheciaceae	Eurhynchium kirishimense Takaki	0	0	0	0	0	0	0	0	1	0	0	0	1	0	0	1	0	0	0	0	0	0	0	0	0	0	0	0	0	0	0	0	0	0	0	0	0	0	0	0	0	0	0	0	0	0
139	2	Brachytheciaceae	Eurhynchium laxirete Broth.	0	0	0	0	0	0	0	0	0	0	0	0	0	0	0	0	0	1	0	0	1	0	0	0	0	0	0	0	0	0	0	0	0	0	0	0	0	0	0	0	0	0	0	0	0	0
140	2	Brachytheciaceae	Eurhynchium longirameum (Müll. Hal.) Y.F. Wang & R.L. Hu	0	0	0	0	0	0	0	0	0	0	0	0	0	0	0	0	0	0	0	0	0	0	0	0	0	0	0	0	0	0	0	0	0	0	0	0	0	0	0	0	0	0	0	0	1	0
141	2	Brachytheciaceae	Eurhynchium savatieri Schimp. ex Besch.	0	0	0	1	1	1	0	1	0	0	0	0	1	0	0	1	1	1	0	1	0	0	1	1	1	0	0	1	0	0	0	0	0	0	1	1	0	0	1	0	1	1	1	1	1	1
142	2	Brachytheciaceae	Myuroclada maximowiczii (G.G. Borshch.) Steere & W.B. Schofield	0	0	0	0	0	0	0	0	0	0	0	0	1	0	0	0	0	0	0	0	0	0	0	0	0	0	0	1	0	0	0	0	0	0	0	0	0	0	1	0	0	1	0	0	0	0
143	2	Brachytheciaceae	Okamuraea hakoniensis (Mitt.) Broth. var. hakoniensis	0	0	0	0	0	0	0	0	0	0	0	0	1	0	0	0	0	0	0	1	0	0	0	0	0	0	0	0	0	0	0	0	0	0	0	0	0	1	1	1	0	1	0	0	1	0
144	2	Brachytheciaceae	Rhynchostegium fauriei Cardot	0	0	0	0	0	0	0	0	0	0	0	0	0	0	0	0	0	0	0	0	0	0	0	0	0	0	0	1	0	0	0	0	0	0	0	0	0	0	0	0	0	0	0	0	0	1
145	2	Brachytheciaceae	Rhynchostegium inclinatum (Mitt.) A. Jaeger	0	0	0	1	0	0	0	0	0	0	0	0	1	0	0	0	0	0	0	0	0	0	0	0	0	0	0	0	0	0	1	0	0	0	0	0	0	0	0	0	0	0	0	0	0	0
146	2	Brachytheciaceae	Rhynchostegium pallenticaule Müll. Hal.	0	0	0	0	0	0	0	0	0	0	0	0	1	0	0	0	0	0	0	0	0	0	0	0	0	0	0	0	0	0	0	0	0	0	0	0	0	0	0	0	0	0	0	0	0	0
147	2	Brachytheciaceae	Rhynchostegium pallidifolium (Mitt.) A. Jaeger	0	0	0	0	1	0	0	0	0	0	0	0	0	0	0	0	0	0	0	0	0	0	0	0	0	0	0	0	0	0	0	0	0	0	0	0	0	0	0	0	0	0	0	0	0	0
148	2	Bruchiaceae	Trematodon longicollis Michx.	1	0	0	1	0	1	0	1	1	1	0	0	1	0	0	1	1	1	1	1	1	1	0	0	1	0	0	1	0	0	0	0	0	0	1	0	0	0	1	0	0	1	0	0	1	1
149	2	Entodontaceae	Entodon cladorrhizans (Hedw.) Müll. Hal.	1	0	0	0	0	0	0	0	0	0	0	0	1	0	0	0	0	0	0	1	0	0	0	0	0	1	0	0	0	0	0	0	0	0	0	0	0	0	1	1	0	1	1	0	1	1
150	2	Entodontaceae	Entodon macropodus (Hedw.) Müll. Hal.	0	0	0	0	0	0	0	0	0	0	0	0	1	0	0	0	0	1	0	0	0	0	0	0	0	1	0	0	0	0	0	0	0	0	0	0	0	0	1	0	1	1	0	0	1	1
151	2	Entodontaceae	Entodon obtusatus Broth.	0	0	0	0	1	0	0	0	0	0	0	0	1	0	0	0	0	1	0	0	0	0	0	0	0	0	0	0	0	0	0	0	0	0	0	0	0	0	0	0	0	0	0	0	0	0
152	2	Entodontaceae	Entodon sullivantii (Müll. Hal.) Lindb.	0	0	0	0	0	0	0	0	0	0	0	0	1	0	0	0	0	1	0	0	0	0	0	0	0	0	0	0	0	0	0	0	0	0	0	0	0	0	1	0	1	0	0	0	0	0
153	2	Entodontaceae	Entodon sullivantii var. versicolor (Besch.) Mizush.	0	0	0	0	0	0	0	0	0	0	0	0	0	0	0	0	0	0	0	0	0	0	0	0	0	0	0	0	0	0	0	0	0	0	0	0	0	0	1	0	0	0	0	0	0	0
154	2	Entodontaceae	Entodon taiwanensis C.K. Wang & S.H. Lin	0	0	0	0	0	0	0	0	0	0	0	0	1	0	0	0	0	0	0	0	0	0	0	0	0	0	0	0	0	0	0	0	0	0	0	0	0	0	0	0	0	0	0	0	0	0
155	2	Hedwigiales	Hedwigia ciliata (Hedw.) P. Beauv.	0	0	0	0	0	0	0	0	0	0	0	0	1	0	0	0	0	0	0	0	0	0	0	0	0	0	0	0	0	0	0	0	0	0	0	0	0	0	1	0	0	0	0	0	0	1
156	2	Hylocomiaceae	Ctenidium andoi N. Nishim.	1	0	0	0	0	0	0	0	0	0	0	0	0	0	0	0	0	0	0	0	0	0	0	0	0	0	0	0	0	0	0	0	0	0	0	0	0	0	0	0	0	0	0	0	0	0
157	2	Hypnaceae	Hypnum calcicola Ando	0	0	0	0	0	0	0	0	0	0	0	0	0	0	0	0	0	0	0	0	0	0	0	0	0	0	0	0	0	0	0	0	0	0	0	0	0	0	0	0	0	0	0	0	0	1
158	2	Hypnaceae	Hypnum cupressiforme Hedw.	1	0	0	1	0	0	0	1	1	1	0	0	1	0	0	1	1	1	1	1	1	1	0	1	0	1	0	0	1	0	1	0	0	0	0	1	1	0	1	1	1	1	1	1	1	1
159	2	Hypnaceae	Hypnum fauriei Cardot	1	0	1	0	1	0	0	0	0	0	0	0	1	0	0	0	1	0	0	0	0	0	0	0	0	0	0	0	0	0	0	0	0	0	0	0	0	0	1	0	0	0	0	0	0	1
160	2	Hypnaceae	Hypnum fertile Sendtn.	0	0	0	1	0	0	0	0	0	1	0	0	0	0	0	0	0	0	0	0	0	1	0	0	0	0	0	0	0	0	0	0	0	0	0	0	0	0	1	0	0	0	0	0	0	1
161	2	Hypnaceae	Hypnum hamulosum Schimp.	0	0	0	0	0	0	0	0	0	0	0	0	0	0	0	0	0	0	0	0	0	0	0	0	0	0	0	0	0	0	0	0	0	0	0	0	0	0	0	0	0	0	0	0	0	1
162	2	Hypnaceae	Hypnum macrogynum Besch.	0	0	0	0	0	0	0	0	0	0	0	0	0	0	0	0	0	0	0	0	0	0	0	0	0	0	0	0	0	0	0	0	0	0	0	0	0	0	0	0	0	0	0	0	0	0
163	2	Hypnaceae	Hypnum plumiforme Wilson	1	0	1	1	1	0	0	0	1	0	0	0	1	0	0	0	0	0	0	0	1	1	1	1	0	1	0	0	0	0	1	0	0	0	0	0	1	0	1	1	0	1	1	1	1	1
164	2	Hypnaceae	Hypnum sakuraii (Sakurai) Ando	0	0	0	0	0	0	0	0	0	0	0	0	0	0	0	0	0	0	0	0	0	0	0	0	0	0	0	0	0	0	0	0	0	0	0	0	0	0	1	0	0	0	0	0	0	0
165	2	Hypnaceae	Hypnum submolluscum Besch.	0	0	0	0	0	0	0	0	0	0	0	0	0	0	0	0	0	0	0	0	0	1	0	0	0	0	0	0	0	0	0	0	0	0	0	0	0	0	0	0	0	0	0	0	0	0
166	2	Hypnaceae	Hypnum vaucheri Lesp.	0	0	0	0	0	0	0	0	0	0	0	0	0	0	0	0	0	0	0	0	0	0	0	0	0	0	0	0	0	0	0	0	0	0	0	0	0	0	1	0	0	0	0	0	0	1
167	2	Hypnaceae	Pseudotaxiphyllum densum (Cardot) Z. Iwats.	0	0	0	1	0	0	0	0	0	0	0	0	1	0	0	0	1	0	0	0	0	0	0	0	0	1	0	0	0	0	0	0	0	0	1	0	0	0	1	0	0	0	1	0	0	1
168	2	Hypnaceae	Pseudotaxiphyllum pohliicarpum (Sull. & Lesq.) Z. Iwats.	1	0	0	0	0	0	0	0	0	1	0	0	0	0	0	1	1	0	0	0	0	1	0	0	0	1	0	0	0	0	0	0	0	0	1	0	0	0	1	0	0	0	1	0	0	1
169	2	Hypnaceae	Taxiphyllum alternans (Cardot) Z. Iwats.	0	0	0	0	0	0	0	0	0	0	0	0	0	0	0	0	0	0	0	0	0	0	0	0	0	0	0	0	0	0	0	0	0	0	0	0	0	0	0	0	0	0	0	0	0	0
170	2	Hypnaceae	Taxiphyllum aomoriense (Besch.) Z. Iwants.	1	0	0	1	0	0	0	0	0	0	0	0	1	0	0	1	0	1	0	1	0	0	1	1	0	0	0	0	1	0	0	0	0	0	0	0	0	0	1	0	1	0	0	1	1	0
171	2	Hypnaceae	Taxiphyllum arcuatum (Bosch & Sande Lac.) S. He	1	0	0	0	0	0	0	0	0	0	0	0	1	0	0	0	0	0	0	0	0	0	0	0	0	1	0	0	0	0	0	0	0	0	1	0	0	0	1	0	0	0	0	0	0	1
172	2	Hypnaceae	Taxiphyllum taxirameum (Mitt.) M. Fleisch.	1	0	0	1	0	0	0	0	1	0	0	0	1	0	1	1	0	0	0	1	0	1	1	1	1	0	0	0	0	0	0	0	0	0	0	0	0	1	1	1	1	1	0	0	1	1
173	2	Leskeaceae	Claopodium aciculum (Broth.) Broth.	1	0	1	1	0	1	1	1	1	0	0	0	1	0	1	1	1	0	0	0	0	1	1	1	0	1	0	0	1	0	1	0	0	0	0	0	0	1	1	0	1	1	1	1	1	1
174	2	Leskeaceae	Claopodium assurgens (Sull. & Lesq.) Cardot	0	0	0	0	0	0	0	0	0	0	0	0	0	0	0	0	0	0	0	0	0	0	0	0	0	0	0	0	0	0	0	0	0	0	0	0	0	0	1	0	0	0	0	0	0	0
175	2	Leskeaceae	Claopodium prionophyllum (Müll. Hal.) Broth.	1	0	0	0	1	1	0	0	0	0	0	0	0	0	0	0	0	0	0	0	0	1	1	0	0	0	0	0	1	0	0	0	0	0	0	0	0	0	0	0	0	0	1	0	0	1
176	2	Leskeaceae	Claopodium rugulosifolium S.Y. Zeng	0	0	0	0	0	0	0	0	0	0	0	0	0	0	0	0	0	0	0	0	0	0	0	0	0	0	0	0	0	0	0	0	0	0	0	0	0	0	0	0	0	0	0	0	0	1
177	2	Leskeaceae	Leskea polycarpa Hedw.	0	0	0	0	0	0	0	0	0	0	0	0	0	0	0	0	0	0	0	0	0	0	0	0	0	0	0	0	0	0	0	0	0	0	0	0	0	0	1	0	0	0	1	1	0	1
178	2	Leskeaceae	Leskea scabrinervis Broth. & Paris	0	0	0	0	0	0	0	0	0	0	0	0	0	0	0	1	1	0	0	0	0	0	0	0	0	0	0	0	0	0	0	0	0	0	0	0	0	0	1	0	0	1	1	0	0	0
179	2	Leskeaceae	Schwetschkea brevipes (Broth. & Paris) Broth.	0	0	0	0	0	0	0	0	0	0	0	0	1	0	0	0	0	1	0	0	0	0	0	1	0	0	0	0	0	0	0	0	0	0	0	0	0	0	1	0	0	0	0	0	0	0
180	2	Leskeaceae	Schwetschkea courtoisii Broth. & Paris	0	0	0	0	0	0	0	0	0	0	0	0	1	0	0	0	0	1	0	1	0	0	1	0	0	0	0	0	0	0	0	0	0	0	0	0	1	1	1	1	1	1	1	0	1	1
181	2	Leskeaceae	Schwetschkea laxa (Wilson) A. Jaeger	0	0	0	0	0	0	0	0	0	0	0	0	0	0	0	0	0	0	0	0	0	0	0	0	0	0	0	0	0	0	0	0	0	0	0	0	0	0	0	0	0	0	0	0	0	0
182	2	Neckeraceae	Neckeropsis nitidula (Mitt.) M. Fleisch.	0	0	0	0	0	0	0	0	0	0	0	0	1	0	0	0	0	0	0	0	0	0	0	0	0	0	0	0	0	0	0	0	0	0	0	0	0	0	0	0	0	0	0	0	0	0
183	2	Orthotrichaceae	Macromitrium gymnostomum Sull. & Lesq.	0	0	0	1	0	0	0	0	0	0	0	0	0	0	0	0	0	0	0	0	0	1	0	0	0	0	0	0	0	0	0	0	0	0	0	0	0	0	1	0	1	1	1	0	0	0
184	2	Orthotrichaceae	Macromitrium japonicum Dozy & Molk.	0	0	0	1	0	0	0	0	0	0	0	0	1	0	0	1	0	0	0	0	0	1	0	0	0	0	0	0	0	0	0	0	0	0	0	0	0	0	1	1	0	1	0	0	0	0
185	2	Plagitheciaceae	Plagiothecium euryphyllum var. brevirameum (Cardot) Z. Iwats	0	0	0	0	0	0	0	0	0	0	0	0	1	0	0	0	0	0	0	0	0	0	0	0	0	0	0	0	0	0	0	0	0	0	0	0	0	0	0	0	0	0	0	0	0	0
186	2	Plagitheciaceae	Plagiothecium euryphyllum (Cardot & Thér.) Z. Iwats.	0	0	0	0	0	0	0	0	0	0	0	0	1	0	0	1	0	0	0	0	0	0	0	0	0	0	0	0	0	0	0	0	0	0	0	0	0	0	0	0	0	0	0	0	0	0
187	2	Pylaisiaceae	Homomallium incurvatum (Schrad. ex Brid.) Loeske	0	0	0	0	0	0	0	0	0	0	0	0	0	0	0	0	0	0	0	1	0	0	0	0	0	0	0	0	0	0	0	0	0	0	0	0	0	0	0	0	0	0	0	0	0	0
188	2	Pylaisiaceae	Pylaisia brotheri Besch.	0	0	0	0	0	0	0	0	0	0	0	0	0	0	0	0	0	0	0	0	0	0	0	0	0	0	0	0	0	0	0	0	0	0	0	0	0	0	1	0	0	0	0	0	0	0
189	2	Pylaisiaceae	Pylaisia cristata Cardot	0	0	0	0	0	0	0	0	0	0	0	0	0	0	0	0	0	1	0	0	0	0	0	0	0	0	0	0	0	0	0	0	0	0	0	0	0	0	0	0	0	0	0	0	0	0
190	2	Pylaisiaceae	Pylaisia polyantha (Hedw.) Schimp.	0	0	0	0	0	0	0	0	0	0	0	0	0	0	0	0	0	0	0	0	0	0	0	0	0	0	0	0	0	0	0	0	0	0	0	0	0	0	1	0	0	0	0	0	0	0
191	2	Pylaisiadelphaceae	Brotherella henonii (Duby) M. Fleisch.	0	0	0	0	0	0	0	0	0	0	0	0	0	0	0	0	0	0	0	0	0	0	0	0	0	0	0	0	0	0	0	0	0	0	0	0	0	0	1	0	1	0	1	0	0	0
192	2	Pylaisiadelphaceae	Clastobryum glabrescens (Z. Iwats.) B.C. Tan, Z. Iwats. & D.H. Norris	0	0	0	0	0	0	0	0	0	0	0	0	0	0	0	0	0	0	0	0	0	0	0	0	0	0	0	0	0	0	0	0	0	0	0	0	0	0	0	0	1	0	0	0	0	0
193	2	Pylaisiadelphaceae	Isopterygium bancanum (Sande Lac.) A. Jaeger	0	0	0	0	0	0	0	0	0	0	0	0	0	0	0	0	0	0	0	0	0	0	0	0	0	1	0	0	0	0	0	0	0	0	0	0	0	0	1	0	0	0	0	0	0	0
194	2	Pylaisiadelphaceae	Isopterygium minutirameum (Müll. Hal.) A. Jaeger	0	0	0	0	0	0	0	0	0	0	0	0	0	0	0	0	0	0	0	0	0	0	0	0	0	0	0	0	0	0	0	0	0	0	0	0	0	0	0	0	0	0	0	0	0	1
195	2	Racopilaceae	Racopilum cuspidigerum (Schwägr.) Ångstr.	0	0	0	0	0	0	0	0	0	0	0	0	0	0	0	0	0	0	0	0	0	0	0	0	0	0	0	0	0	0	0	0	0	0	0	0	0	0	1	0	0	0	0	0	0	0
196	2	Sematophyllaceae	Sematophyllum phoeniceum (Müll. Hal.) M. Fleisch.	0	0	0	0	0	0	0	0	0	0	0	0	0	0	0	0	0	0	0	0	0	0	0	0	0	0	0	0	0	0	0	0	0	0	0	0	0	0	0	0	0	1	0	0	0	0
197	2	Sematophyllaceae	Sematophyllum subhumile (Müll. Hal.) M. Fleisch.	0	0	0	0	0	0	0	0	0	0	0	0	0	0	0	0	0	0	0	0	0	0	0	0	0	0	0	0	0	0	0	0	0	0	0	0	0	0	1	0	1	0	0	0	0	0
198	2	Thuidiaceae	Haplocladium angustifolium (Hampe & Müll. Hal.) Broth.	1	0	0	1	1	0	1	0	1	0	0	1	1	0	0	1	0	1	0	1	0	1	0	0	0	1	0	1	0	0	0	0	0	0	0	1	0	1	1	1	1	1	1	0	1	1
199	2	Thuidiaceae	Haplocladium microphyllum (Sw. ex Hedw.) Broth.	1	1	1	1	1	1	1	1	1	1	1	0	1	0	1	1	1	1	1	1	1	1	1	1	1	1	0	1	1	0	0	1	0	0	1	0	0	1	1	1	1	1	1	1	1	1
200	2	Thuidiaceae	Haplocladium strictulum (Cardot) Reimers	0	0	0	0	0	0	0	0	0	0	0	0	1	0	0	0	0	0	0	0	0	0	0	0	0	0	0	0	0	0	0	0	0	0	0	0	0	1	1	0	0	0	0	0	0	1
201	2	Thuidiaceae	Thuidium cymbifolium (Dozy & Molk.) Dozy & Molk.	0	0	0	1	0	0	0	0	0	0	0	0	1	0	0	0	0	0	0	0	0	0	0	0	0	0	0	0	0	0	0	0	0	0	0	0	0	0	1	0	0	0	0	0	0	0
202	3	Polytrichaceae	Atrichum crispulum Schimp. ex Besch.	0	0	0	0	0	0	0	0	0	0	0	0	1	0	0	0	1	0	0	0	0	0	0	0	0	1	0	0	0	0	0	0	0	0	0	0	0	0	1	1	0	1	1	0	0	1
203	3	Polytrichaceae	Atrichum rhystophyllum (Müll. Hal.) Paris	0	0	0	0	0	0	0	0	0	0	0	0	1	0	0	0	0	0	0	1	0	0	0	0	0	0	0	0	0	0	0	0	0	0	0	0	0	0	1	0	0	0	0	0	0	1
204	3	Polytrichaceae	Atrichum undulatum var. gracilisetum Besch.	0	0	0	0	0	0	0	0	0	0	0	0	0	0	0	0	0	0	0	0	0	0	0	0	0	0	0	0	0	0	0	0	0	0	0	0	0	0	0	0	0	0	0	0	0	0
205	3	Polytrichaceae	Pogonatum inflexum (Lindb.) Sande lac.	1	0	0	1	1	0	0	0	1	1	1	0	1	0	0	1	0	1	1	1	0	1	0	0	0	0	0	1	1	0	0	0	0	0	1	1	1	0	1	1	1	1	1	0	1	1
206	3	Polytrichaceae	Pogonatum neesii (Müll. Hal.) Dozy	0	0	0	0	1	0	0	0	1	0	0	0	0	0	0	0	0	0	0	1	0	0	0	0	0	0	0	0	0	0	0	0	0	0	0	0	0	0	1	0	0	0	0	0	0	0
207	4	Anastrophyllaceae	Biantheridion undulifolium (Ness) Konstant. & Vilnet	0	0	0	0	0	0	0	0	0	0	0	0	0	0	0	0	0	0	0	0	0	0	0	0	0	0	0	0	0	0	0	0	0	0	0	0	0	0	1	0	0	0	0	0	0	0
208	4	Aneurales	Aneura pinguis (L.) Dumort	0	0	0	0	0	0	0	0	0	0	0	0	0	0	0	0	0	0	0	1	0	0	0	0	0	0	0	0	0	0	0	0	0	0	0	0	0	0	0	0	0	0	0	0	0	0
209	4	Aneurales	Riccardia latifrons (Lindb.) Lindb.	0	0	0	0	0	0	0	0	0	0	0	0	0	0	0	0	0	0	0	0	0	0	0	0	0	0	0	0	0	0	0	0	1	0	0	0	0	0	0	0	0	0	0	0	0	1
210	4	Anthocerotaceae	Anthoceros punctatus L.	0	0	0	1	1	0	0	0	1	0	0	0	1	0	0	0	0	0	0	1	0	0	0	0	1	0	0	1	0	0	0	0	0	0	0	0	0	0	1	0	0	1	0	0	0	0
211	4	Aytoniaceae	Mannia triandra (Scop.) Grolle	0	0	0	0	0	0	0	0	0	0	0	0	0	0	0	0	0	0	0	0	0	0	0	0	0	0	0	0	0	0	0	0	0	0	0	0	0	0	1	0	0	0	0	0	0	0
212	4	Calypogeiaceae	Calypogeia arguta Nees & Mont.	1	0	0	1	0	0	0	0	0	0	0	0	0	0	0	1	1	0	0	0	0	0	0	0	0	1	0	0	0	1	0	0	1	0	1	0	1	0	1	1	1	1	0	0	0	1
213	4	Cephaloziaceae	Cephalozia bicuspidata (L.) Dumort.	0	0	0	0	0	0	0	0	0	0	0	0	0	0	0	0	0	0	0	0	0	0	0	0	0	0	0	0	0	0	0	0	0	0	0	0	0	0	1	0	0	0	0	0	0	1
214	4	Cephaloziaceae	Cephalozia lacinulata (J.B. Jack ex Gottsche & Rabenh.) Spruce	0	0	0	0	0	0	0	0	0	0	0	0	0	0	0	0	0	0	0	0	0	0	0	0	0	0	0	0	0	0	0	0	0	0	0	0	1	0	1	0	0	0	0	0	0	0
215	4	Corsiniaceae	Corsinia coriandrina (Spreng.) Lindb.	0	0	0	0	0	0	0	0	0	0	0	0	0	0	0	1	1	0	0	0	0	0	0	0	0	0	0	0	0	0	0	0	0	0	0	0	0	0	0	0	0	0	0	0	0	0
216	4	Frullaniaceae	Frullania muscicola Steph.	0	0	0	0	0	0	0	0	0	0	0	0	0	0	0	0	0	0	0	0	0	0	0	0	0	0	0	0	0	0	0	0	0	0	0	0	0	0	1	0	0	0	0	0	0	0
217	4	Jamesoniellaceae	Syzygiella nipponica (S. Hatt.) K. Feldberg, Váňa, Hentschel & Heinrichs	0	0	0	0	0	0	0	0	0	0	0	0	0	0	0	0	0	0	0	0	0	0	0	0	0	0	0	0	0	0	0	0	0	0	0	0	0	0	1	0	0	0	1	0	0	0
218	4	Jungermanniaceae	Jungermannia atrovirens Dumort.	0	0	0	0	0	0	0	0	1	0	0	0	0	0	0	0	0	0	0	0	0	0	0	0	0	1	0	0	0	0	0	0	0	0	0	0	0	0	1	0	0	1	1	0	0	1
219	4	Jungermanniaceae	Nardia assamica (Mitt.) Amakawa	0	0	0	0	0	0	0	0	0	0	0	0	0	0	0	0	0	0	0	0	0	0	0	0	0	0	0	0	0	0	0	0	0	0	0	0	1	0	0	0	0	0	0	0	0	0
220	4	Jungermanniaceae	Solenostoma hyalinum (Lyell) Mitt.	0	0	0	0	0	0	0	0	0	0	0	0	0	0	0	0	0	0	0	0	0	0	0	0	0	0	0	0	0	0	0	0	0	0	0	0	0	0	0	0	0	0	0	0	0	1
221	4	Jungermanniaceae	Solenostoma infuscum (Mitt.) Hentschel	0	0	0	0	0	0	0	0	0	0	0	0	0	0	0	0	0	0	0	0	0	0	0	0	0	0	0	0	0	0	0	0	0	0	0	0	0	0	1	0	0	0	0	0	0	0
222	4	Lejeuneaceae	Trocholejeunea sandvicensis (Gottsche) Mizt.	0	0	0	0	0	0	0	0	0	0	0	0	1	0	0	0	0	0	0	0	0	0	0	0	0	0	0	0	0	0	0	0	0	0	0	0	0	0	1	0	0	0	0	0	0	0
223	4	Lejeuneaceae	Tuzibeanthus chinensis (Steph.) Mizut.	0	0	0	0	0	0	0	0	0	0	0	0	0	0	0	0	0	0	0	0	0	0	0	0	0	0	0	0	0	0	0	0	0	0	0	0	0	0	0	0	0	0	0	0	0	0
224	4	Lepidoziales	Bazzania japonica (Sande Lac.) Lindb.	0	0	0	0	0	0	0	0	0	0	0	0	0	0	0	0	0	0	0	0	0	0	0	0	0	0	0	0	0	0	0	0	0	0	0	0	0	0	0	0	0	0	0	0	0	1
225	4	Lepidoziales	Bazzania ovistipula (Steph.) Abeyw.	0	0	0	0	0	0	0	0	0	0	0	0	0	0	0	0	0	0	0	0	0	0	0	0	0	0	0	0	0	0	0	0	0	0	0	0	0	0	1	0	0	0	0	0	0	0
226	4	Lophocoleaceae	Chiloscyphus integristipulus (Steph.) J.J. Engel & R.M. Schust.	0	0	0	0	1	0	0	0	0	0	0	0	0	0	0	1	0	0	0	0	0	0	0	0	0	0	0	0	0	0	0	0	0	0	0	0	0	0	1	0	0	0	0	1	0	0
227	4	Lophocoleaceae	Chiloscyphus latifolius (Ness) J.J. Engel & R.M. Schust.	0	0	1	0	0	0	0	0	0	0	0	0	0	0	0	0	0	0	0	0	0	0	0	0	0	0	0	0	0	0	0	0	0	0	0	0	0	0	0	0	0	0	0	0	0	0
228	4	Lophocoleaceae	Chiloscyphus minor (Ness) J.J. Engel & R.M. Schust.	1	0	0	0	0	0	0	0	0	1	0	0	1	0	0	0	1	0	0	0	0	0	0	0	0	0	0	0	0	0	0	0	0	0	0	0	0	0	1	0	0	1	0	1	1	0
229	4	Lophocoleaceae	Heteroscyphus argutus (Reinw., Blume & Nees) Schiffn.	0	0	0	0	0	0	0	0	0	0	0	0	0	0	0	0	0	0	0	0	0	0	0	0	0	0	0	0	0	0	0	0	0	0	0	0	0	0	1	0	0	0	0	0	0	0
230	4	Lophocoleaceae	Heteroscyphus coalitus (Reinw., Blume & Nees) Schiffn.	1	0	0	0	0	1	0	0	0	0	0	0	0	0	0	0	1	0	1	0	0	0	0	0	0	1	0	0	0	0	0	0	1	0	0	0	0	0	0	0	0	1	0	0	0	1
231	4	Lophocoleaceae	Heteroscyphus planus (Mitt.) Schiffn.	0	0	0	0	0	0	0	0	0	0	0	0	0	0	0	0	0	0	0	0	0	0	0	0	0	0	0	0	0	0	0	0	0	0	0	0	0	0	0	0	0	0	0	0	0	0
232	4	Lophocoleaceae	Heteroscyphus zollingeri (Gottsche) Schiffn.	0	0	0	1	0	0	0	0	0	0	0	0	1	0	0	0	1	0	0	0	0	1	0	1	0	1	0	0	0	1	0	0	0	0	0	0	0	0	1	0	0	0	1	1	1	1
233	4	Marchantiaceae	Marchantia emarginata Reinw., Blume & Nees	0	0	0	0	0	0	0	0	0	0	0	0	0	0	0	0	0	0	0	0	0	0	0	0	0	0	0	0	0	0	0	0	0	0	0	0	0	0	1	0	0	0	0	0	0	0
234	4	Marchantiaceae	Marchantia paleacea Bertol.	0	0	0	0	0	0	0	0	0	0	0	0	1	0	0	0	0	0	0	0	0	0	0	0	0	0	0	0	0	0	0	0	0	0	0	0	0	0	0	0	0	0	0	0	0	0
235	4	Marchantiaceae	Marchantia subintegra Mitt.	0	0	0	0	0	0	0	0	0	0	0	0	0	0	0	0	0	0	0	0	0	0	0	0	0	0	0	0	0	0	0	0	0	0	0	0	0	0	1	0	0	0	0	0	0	0
236	4	Pelliaceae	Pellia epiphylla (L.) Corda	0	0	0	0	0	0	0	0	0	0	0	0	0	0	0	0	0	0	0	0	0	0	0	0	0	0	0	0	0	0	0	0	0	0	0	0	0	0	0	0	0	0	0	0	0	1
		1：acrocarpous mosses	D1-66 respresent islands listed in Table 1
		2: Pleurocarpous mosses
		3: Polytrales
		4: Liverworts
[truncated: 20 more columns]
